# Supplementary material for: No two are alike: on the role of Klebsiella pneumoniae permeability barriers in antibiotic susceptibility and persistence
Source: Antimicrob Agents Chemother. 2025 Jun 17;69(8):e00085-25. doi: 10.1128/aac.00085-25 (PMC12327008; doi:10.1128/aac.00085-25)
Supplement: Table S3 — MIC and IC50 values of antibiotics in K. pneumoniae and E. coli strains. [file aac.00085-25-s0002.xlsx]

## Sheet: LB broth
	Table S3. MIC and IC50 values measured in LB broth with the indicated concentrations of the inducer L-arabinose (ARA).
	Kp, MIC, µM					Kp, IC50, µM									E.coli, MIC, µM					E.coli, IC50, µM
	LB+0.5% ARA					LB+0.5% ARA									LB+0.1% ARA					LB+0.1% ARA
	Kp-PE	Kp-E	Kp-P	Kp-WT		Kp-PE		Kp -E		Kp-P		Kp-WT			Ec-PE	Ec-E	Ec-P	Ec- WT		Ec-PE		Ec-E		Ec-P		Ec-WT
	MIC	MIC	MIC	MIC		AVE	STDEV	AVE	STDEV	AVE	STDEV	AVE	STDEV		MIC	MIC	MIC	MIC		AVE	STDEV	AVE	STDEV	AVE	STDEV	AVE	STDEV
moxifloxacin	0.005-0.01	0.005-0.01	0.016	0.125		0.003	0.001	0.004	0.003	0.01	0.001	0.079	0.004		0.00025	0.00025	0.016	0.063-0.125		0.0001	0	0.0001	0	0.0039	0.0003	0.0277	0.0038
ciprofloxacin	0.0025	0.0025	0.004-0.008	0.032		0.001	0	0.002	0	0.003	0	0.021	0		0.00025	0.00025	0.004	0.004-0.008		0.0001	0	0.0001	0	0.0014	0.0003	0.0017	0.0003
levofloxacin	0.004	0.004-0.008	0.032-0.063	0.25		0.002	0	0.002	0	0.021	0.008	0.109	0.02		0.001-0.002	0.001-0.002	0.032	0.063		0.0006	0.0004	0.0008	0.0003	0.0061	0.0026	0.0183	0.0038
fleroxacin	0.063	0.063	0.125-0.25	0.5		0.033	0.001	0.038	0.004	0.094	0.013	0.339	0.002		0.063	0.063	0.125	0.25		0.027	0.0028	0.0301	0.0098	0.0656	0.0028	0.0949	0.0026
clinafloxacin	0.0025-0.005	0.0025-0.005	0.002-0.004	0.032-0.063		0.002	0.001	0.002	0	0.002	0.001	0.025	0.005		0.00025	0.00025	0.001-0.002	0.008		0.0001	0	0.0001	0	0.0007	0.0005	0.0017	0.0001
temafloxacin	0.002-0.004	0.008	0.032	0.25		0.001	0	0.001	0.001	0.022	0	0.172	0.007		0.001	0.001-0.002	0.032	0.125-0.25		0.0001	0.0001	0.0009	0.0009	0.006	0.0018	0.0394	0.0011
rufloxacin	0.25	0.25	1	1.6		0.127	0.033	0.142	0.007	0.528	0.223	1.08	0.004		0.16-0.32	0.32	1.25	2.5		0.0816	0.013	0.1429	0.0332	0.5312	0.0013	0.8245	0.0348
prulifloxacin	0.005	0.01	0.016-0.032	0.063		0.002	0	0.004	0	0.012	0.011	0.039	0.001		0.00025-0.0005	0.001-0.002	0.032	0.032		0.0001	0	0.0007	0.0005	0.0099	0.0004	0.0096	0.0003
doxycycline	0.32-0.63	0.63	5	5		0.19	0.01	0.19	0.03	0.71	0.14	2.67	1.25		0.0125-0.025	0.0125-0.025	3.2-6.25	3.2		0.0018	0.0009	0.0071	0.0059	0.9168	0.6042	0.3329	0.0233
minocycline	2.5	2.5	10	20		1.16	0.28	1.22	0.02	2.16	0.09	7.8	1.34		3.2	3.2-6.25	12.5-25	25		1.62	0.75	2.24	0.71	4.82	0.11	6.94	0.21
chlortetracycline	0.63	0.63-1.25	5	5		0.41	0.01	0.58	0.16	1.38	0.21	3.15	0.03		0.1	0.2-0.4	6.25	3.2-6.25		0.01	0	0.13	0.05	1.09	0.29	0.4	0.03
tigecycline	3.2	3.2	3.2	1.6-3.2		1.07	0.04	1.77	0.24	1.22	0.05	1.37	0.42		1.6-3.2	3.2	3.2	3.2		0.88	0.58	1.69	0.62	1.96	0.07	1.6	0.18
omadacycline	1.6-3.2	0.8-1.6	6.25	6.25		0.53	0.04	0.63	0.66	0.46	0.34	2.99	0.65		1.6-3.2	3.2	6.25	6.25		1.4	0.56	1.74	0.28	3.06	0.19	3.07	0.04
eravacycline	0.32	0.32-0.63	1.25	1.25		0.03	0.02	0.06	0	0.17	0	0.53	0.09		0.0125	0.0125-0.025	0.8	0.4-0.8		0.001899	0	0.01	0	0.32	0.03	0.11	0.02
tetracycline	1.25	1.25	2.5	5		0.53	0.1	0.45	0.18	0.92	0.05	1.87	0.55		1.25	1.25	1.6	1.6		0.61	0.03	0.51	0	1.02	0.01	0.97	0
dirithromycin	0.08	6.25	12.5	>100		0.05	0	2.97	0.5	6.13	6.84	101.36	31.12		0.0125	0.05-0.1	25-50	50		0.03	0.04	0.02	0.02	9.56	0.49	21.44	4.74
roxithromycin	0.16-0.32	50	25	>100		0.08	0.01	17.9	0.24	17.62	5.08	100	0		3.2	12.5	>100	>100		1.92	0.22	2.71	1.16	74.53	1.36	100	0
spiramycin	1.6-3.2	100	50-100	>100		0.47	0.45	45.2	1.57	5.9	0.56	100	0		3.2	12.5	>100	>100		1.32	0.19	2.87	0.46	59.36	3.39	100	0
josamycin	0.32	25	25-50	>200		0.17	0.07	1.4	0.41	6.51	2.26	200	0		6.25	25	>100	>100		2.82	1.29	3.2	0.07	48.28	8.63	100	0
tylosin	0.63-1.25	100	100	>100		0.17	0	40.11	0.12	36.86	4.71	100	0		6.25-12.5	50	>100	>100		1.96	0.09	10.87	0.8	84.89	5.51	100	0
midecamycin	0.63	50	50	>100		0.25	0.03	7.12	0.5	6.97	1	100	0		6.25	25	>100	>100		3.15	1.44	3.75	0.51	71.34	5.19	100	0
clarithromycin	0.08-0.16	25	12.5	>100		0.04	0.03	4.53	0.05	1.8	0.64	188.99	167.06		0.8	3.2	50	100		0.36	0.17	1.09	0.05	15.14	6.29	25.18	7.69
solithromycin	0.05	3.2	6.25	100		0.02	0.01	1.47	0.01	0.19	0.14	44.79	9.51		0.0063-0.0125	0.2	6.25	12.5		0.003	0.001	0.103	0	3.251	1.134	3.914	0.541
oleandomycin	0.8	100	100	>100		0.47	0.01	21.87	0.85	21.42	6.38	100	0		1.6-3.2	3.2	>100	>100		1.11	0.03	0.71	0.04	100	0	100	0
8-fluoro erythromycin	0.08	25	12.5	>100		0.04	0.01	6.49	0.44	4.72	0.11	100	0		0.2	1.6-3.2	50	100		0.02	0.01	0.26	0.07	8.38	3.81	48.57	4.4
descladinose azithromycin	0.4-0.8	1.6	50	≥100		0.18	0.12	0.69	0.6	5.64	0.84	75	5.13		0.1-0.2	0.2-0.4	25	50		0.05	0.02	0.15	0.06	13.69	2.34	14.73	0.81
florfenicol	3.2	3.2	12.5-25	25		1.04	0.02	1.11	0.03	3.09	0.36	7.12	0.48		1.6	1.6	25	25		0.61	0.15	0.58	0.02	4.38	0.28	9.05	0.37
thiamphenicol	100	100	>100	>100		57.8	2.7	23.9	8.3	56.9	5.1	77	10.1		100	100	>100	>100		34.3	3.97	46.52	3.23	67.77	10.02	100	0
azidamfenicol	50-100	100	100	100		28.6	1.4	29.2	0.2	41.3	7.2	59.7	3.3		50-100	100	≥100	≥100		26.8	3.74	30.09	3.32	39.67	22.22	54.97	36.89
chloramphenicol	3.2	1.6	6.25-12.5	6.25-12.5		0.6	0	0.1	0	1.6	0	2	1.4		1.6-3.2	1.6-3.2	12.5	12.5		0.56	0.34	0.56	0.27	2.09	0.002712	3.08	0.67
pseudomonic acid	1.6	6.25	100	>100		0.1	0	0.1	0	8.1	1.9	52.1	5.5		0.625	1.25	100	>100		0.1	0.01	0.44	0.27	37.8	24.84	34.85	11.7
linezolid	25	25	>100	>100		17	0.2	17.7	0.4	100	0	100	0		25	25	>100	>100		10.81	2.81	9.35	0.04	104.8	47.42	100	0
vancomycin	0.8-1.6	>100	3.2	>100		0.8	0.4	102.6	1.5	1.5	1.3	100	0		1.6	50	3.2-6.25	100		0.69	0.26	14.37	0.74	3.12	1.42	25.21	2.38
cefalonium	6.25	6.25	6.25	6.25		2.825	0.07398	3.003	0.08989	3.012	0.3182	3.125	0.1123		6.25	6.25	6.25-12.5	6.25		3.0863	0.8765	3.1254	0.0984	5.1872	1.0836	5.224	0.6263
cefazolin	6.25	6.25	6.25	6.25		2.885	0.6972	2.896	0.1823	2.981	0.7213	3.11	0.1219		6.25	3.125-6.25	3.125-6.25	3.125-6.25		3.1237	0.1285	4.6021	1.0372	4.5927	0.0367	4.6875	1.2658
cefipime	0.008-0.016	0.125	0.032-0.064	0.125		0.00543514	0.00202353	0.0109952	0.00302183	0.0105635	0.00251623	0.0586897	0.0269648		0.008-0.016	0.016-0.032	0.063-0.125	0.063-0.125		0.00513122	0.00147135	0.00512116	0.000997239	0.00497805	0.00159801	0.00657965	0.00384848
cefotaxime	0.002-0.004	0.032-0.064	0.032	0.25		0.0039983	0.0001	0.00979901	0.00385454	0.00610911	0.002885	0.0817085	0.0221072		0.008-0.016	0.063-0.125	0.125-0.25	0.25		0.00398485	0.000113428	0.00621647	0.00363396	0.00686158	0.00438347	0.0188252	0.00490308
cefoxitin	6.25	6.25	6.25	25		2.9921	0.5842	3.021	0.2671	3.126	0.09328	12.5	1.5213		3.125	6.25-12.5	6.25	25		1.6839	0.08329	9.375	1.6527	3.1252	0.1289	13.1257	0.9281
cefpirome	0.125	0.25	0.25	0.5		0.0617167	0.0148692	0.111441	0.00809303	0.137737	0.0269181	0.254983	0.0036681		0.125	0.125-0.25	0.5	0.5		0.0526379	0.0217351	0.0824729	0.0160749	0.15546	0.00482517	0.154336	0.028851
cefprozil	6.25	6.25	6.25	6.25		3.0382	0.09812	3.1531	0.1675	3.125	0.1743	3.212	0.2913		12.5	12.5-25	12.5	12.5		6.02835	0.9372	6.9823	1.4523	5.9128	0.9932	6.7283	0.8754

## Sheet: M9-MOPS
	Table S3. MIC and IC50 values measured in M9-MOPS medium supplemented with the indicated concentrations of the inducer L-arabinose (ARA).
	Kp, MIC, µM					Kp, IC50, µM									E.coli, MIC, µM					E.coli, IC50, µM
	M9-MOPS+0.5% ARA					M9-MOPS+0.5% ARA									M9-MOPS+0.1% ARA					M9-MOPS+0.1% ARA
	Kp-PE	Kp-E	Kp-P	Kp-WT		Kp-PE		Kp-E		Kp-P		Kp-WT			Ec-PE	Ec-E	Ec-P	Ec-WT		Ec-PE		Ec-E		Ec-P		Ec-WT
Compound	MIC, µM	MIC, µM	MIC, µM	MIC, µM		AVE	STDEV	AVE	STDEV	AVE	STDEV	AVE	STDEV		MIC, µM	MIC, µM	MIC, µM	MIC, µM		AVE	STDEV	AVE	STDEV	AVE	STDEV	AVE	STDEV
moxifloxacin	0.008-0.016	0.063	0.016-0.031	0.32-0.625		0.00573263	0.00170179	0.0184117	0.00627113	0.0128958	0.00237654	0.14	0.02		0.004-0.008	0.008-0.016	0.016	0.125-0.25		0.0046718	0.000549356	0.00280499	0.00115487	0.00692018	0.0041684	0.0667438	0.0127789
ciprofloxacin	0.01	0.005-0.01	0.02-0.04	0.08-0.16		0.004	0.0002	0.003	0.0013	0.015	0.0066	0.032	0.01		0.008	0.008	0.008	0.016		0.00345088	0.00028911	0.00629442	0.000128458	0.0049247	0.00022149	0.0499721	0.00772305
levofloxacin	0.02	0.02	0.04	0.32		0.01	0.0001	0.01	0.0001	0.02	0.0005	0.064	0.0062		0.016	0.032	0.032	0.032		0.00945368	5.94395e-05	0.0156219	0.00101264	0.00933888	0.000213654	0.0251827	0.00247012
fleroxacin	0.08	0.08	0.16	0.625		0.045	0.0134	0.045	0.0079	0.089	0.0006	0.22	0.05		0.5	0.5	1	1		0.0125628	0.000220428	0.0184304	0.00757687	0.108631	0.0186669	0.798311	0.146842
clinafloxacin	0.005	0.016	0.01	0.063		0.00202196	9.71829e-05	0.00304791	0.00150744	0.004	0.0001	0.016	0.0058		0.004	0.004	0.004	0.016		0.0025893	0.000528114	0.00122051	0.000120987	0.00264638	0.000429987	0.00741984	0.00121094
temafloxacin	0.02	0.02	0.04	0.625-1.25		0.01	0.0001	0.01	0	0.02	0.0008	0.18	0.11		0.008	0.016	0.016	0.125		0.00182778	0.000551361	0.00911721	8.62012e-05	0.00480452	0.000440273	0.0590025	0.000250957
rufloxacin	0.625	0.32	0.625	5		0.2181	0.01	0.22	0.02	0.3773	0	1.61	0.26		0.4	0.4	0.4	0.8		0.112315	0.0203668	0.277674	0.00263528	0.161898	0.00378819	0.540836	0.0199251
prulifloxacin	0.0125	0.0125	0.025	0.05-0.1		0.008	0	0.008	0.0004	0.009	0.0003	0.03	0.0083		0.016	0.016	0.016	0.032		0.0032293	0.000282086	0.00998879	0.000211907	0.0070493	0.00109587	0.0210795	6.58911e-05
doxycycline	0.05	0.05-0.1	0.4	3.2		0.004	0.0024	0.007	0.003	0.098	0	1.46	0.53		0.0625	0.125	0.125	1		0.0244392	0.00409212	0.0381529	0.00300206	0.0415926	0.00235735	0.4818	0.0104991
minocycline	0.1	0.1	1.6	25		0.015	0.0117	0.011	0.0102	0.41	0.03	4.22	0.98		0.032	0.125	0.125	1		0.0169924	0.000486758	0.0513891	0.003645	0.0474592	0.000329552	0.529227	0.0220966
chlortetracycline	0.1-0.2	0.1	1.6	25		0.009	0.0018	0.006	0.002	0.62	0.28	2.95	1.95		0.4	0.4-0.8	0.8	6.25		0.0301454	0.0379813	0.0635905	0.0273953	0.124378	0.0478995	1.056	0.100752
tigecycline	3.2-6.25	3.2	6.25-12.5	50		0.69	0.17	0.52	0.23	2.84	0.19	18.86	2.68		0.4	0.8	0.4-0.8	0.8		0.167106	0.0309653	0.466123	0.00113887	0.260935	0.0776707	0.735279	0.0226211
omadacycline	0.2-0.4	0.4	1.6	6.25-12.5		0.1	0.0034	0.1	0.0004	0.2	0.03	2.4	0.35		0.064-0.125	0.25	0.064-0.0125	2		0.0289697	0.00631801	0.161288	0.000298384	0.0307097	0.00551977	0.870916	0.127323
eravacycline	0.125	0.125-0.25	0.25	1		0.049	0.0056	0.07	0.03	0.067	0.004	0.42	0.01		0.008	0.032	0.016	0.064		0.00494687	0.000373972	0.0138941	0.000938067	0.00601157	0.000506465	0.0520261	0.003569
tetracycline	0.8	0.4-0.8	1.6-3.2	3.2		0.12	0.02	0.19	0.03	0.66	0.02	1.05	0.1		0.064	0.25	0.25	0.5		0.0271631	0.00195396	0.0892952	0.0016166	0.154522	0.00335599	0.379245	0.0159459
dirithromycin	0.2	0.8	0.4	50		0.11	0.0026	0.48	0.09	0.1	0.008	20.72	1.62		0.5	0.5	0.5	12.5		0.370529	0.00604166	0.329202	0.0925991	0.36679	0.016544	5.47354	0.208115
roxithromycin	1	12.5-25	0.8-1.6	>100		0.375525	0.037093	5.91	2.9	0.51	0.2	100	0		0.2	3.2	0.8	200		0.100702	0.0431871	1.46966	0.0541823	0.46266	0.0114949	48.8158	6.64438
spiramycin	0.4	6.25-12.5	0.8	>100		0.17	0.039	1.94	0.68	0.31	0.032	100	0		0.8	3.2	0.8	50		0.094031	0.0171373	1.74542	0.256352	0.446005	0.0200221	21.8206	0.841025
josamycin	0.1-0.2	6.25-12.5	1.6	>100		0.08	0.03	2.46	0.58	0.43	0.03	100	0		0.8	1.6-3.2	1.6	>50		0.623715	0.0551035	0.896258	0.248431	0.949955	0.262854	25.3342	1.38677
tylosin	0.5	25-50	0.8	>100		0.1126	0.0116006	7.87	3.16	0.23	0.02	100	0		0.5	3.2-6.25	0.5	>50		0.205616	0.0441016	2.12725	0.244632	0.341392	0.015677	44.8945	2.94184
midecamycin	0.05	6.25	1.6	>100		0.0066	0.0043	2.33	0.2	0.37	0.02	100	0		0.05	1.6-3.2	0.2	>50		0.029919	6.93024e-05	0.886715	0.073705	0.0661066	0.0276557	44.5578	11.17
clarithromycin	0.16	3.2-6.25	0.63	>100		0.05	0.0068	1.6	0.52	0.11	0.04	38.96	6.54		0.05	0.8	0.2	50		0.0307893	0.00327801	0.244106	0.0151222	0.160809	0.0607493	4.14979	0.0438314
solithromycin	0.02-0.04	3.2-6.25	0.16	50		0.01	0.0002	1.09	0.02	0.042	0.018	9.75	0.15		0.25	1	0.25	6.25		0.0986896	0.00183546	0.520631	0.0186556	0.0972755	0.00531784	2.90375	0.034295
oleandomycin	3.2	6.25-12.5	6.25	>100		0.46	0.19	1.54	0.23	1.5	0.38	100	0		0.8	1.6	1.6	400		0.574267	0.131419	0.851673	0.0292017	1.2848	0.231326	198.146	10.2228
8-fluoro erythromycin	0.1	3.2	0.2	>100		0.04	0.009	2.08	0.06	0.11	0.0015	54.4	12.81		0.2	0.8	0.4	50-100		0.0754428	0.0218662	0.379906	0.0065449	0.201755	0.0178637	26.8652	1.36226
descladinose azithromycin	1.6	3.2	1.6	100		0.34	0.007	0.2	0.05	0.36	0.0012	10.38	1.19		0.8	1.6	1.6	12.5-25		0.506542	0.0646787	0.561518	0.0621635	0.778143	0.0325084	7.19565	0.483662
florfenicol	3.2	3.2	3.2	12.5		0.85	0.084	0.76	0.4	0.9	0.04	5.01	0.38		0.8	0.8	0.8	3.2		0.340262	0.011965	0.393967	0.0602186	0.338408	0.00421381	2.05797	0.0171055
thiamphenicol	50	25-50	50	100		7.39	2.46	5.66	0.39	10.38	2.34	19.51	2.16		12.5	12.5	12.5	50		5.39446	1.56374	5.09976	2.04933	6.00951	0.0641798	18.1572	1.38721
azidamfenicol	25-50	25	50	100		8.89	1.11	7.31	0.88	9.65	0.91	18.22	2.42		6.25	12.5	12.5	50		3.63698	0.397797	10.8791	0.820585	7.30239	0.221048	19.1453	0.388694
chloramphenicol	3.2	3.2	6.25	12.5		0.43	0.11	0.57	0.02	1.02	0.07	2.69	0.79		0.8	0.8-1.6	0.8	3.2		0.439697	0.000370879	0.633261	0.0339688	0.465388	0.0199441	1.32147	0.0505764
pseudomonicacid	0.08	3.2	0.32	100		0.04	0	0.43	0.11	0.07	0	16.39	1.89		0.008	0.25	0.032	6.25		0.00477989	0.00146954	0.0990075	0.00201094	0.0144818	0.00558932	5.10929	1.13142
linezolid	25	25	≥100	>100		6.81	0.11	6.95	0.88	21.84	1.42	100	0		6.25	12.5	6.25-12.5	400		2.37965	0.86257	6.20895	0.188146	2.75481	0.892416	177.32	6.91857
vancomycin	0.16	100	0.16	>100		0.1	0.0023	53.35	0.71	0.09	0.01	100	0		0.2	25	0.1	25-50		0.0877575	0.00617922	12.6883	1.17273	0.0504328	0.0006576	27.886	0.517966
cefalonium	6.25	3.1-6.25	6.25	6.25		3.67815	0.537334	3.35727	0.961035	4.06743	0.586416	3.73319	0.851722		3.1	3.1	1.6	1.6-3.1		2.29538	0.00361189	1.60705	0.520629	0.981224	0.0905371	1.61408	0.643826
cefazolin	6.25	3.1	3.1-6.25	3.1		2.40129	0.494965	2.16111	0.174245	2.70108	0.953694	1.99563	0.371808		1.6-3.2	1.6-3.2	0.8-1.6	12.5-25		1.80295	0.461437	1.10269	0.0669322	0.848551	0.386688	1.31038	0.252775
cefipime	0.031	0.031	0.031	0.063		0.0224141	0.00475837	0.0252154	0.00680256	0.0253901	0.00819221	0.0280218	0.0086627		0.016-0.031	0.031-0.063	0.008-0.016	2		0.0122028	0.00482503	0.0145865	0.00609879	0.0088589	0.0022896	0.0198104	0.0168482
cefotaxime	0.008	0.016	0.008	0.063-0.125		0.0044657	0.00058642	0.00856304	0.00216487	0.00627033	0.00235709	0.0218805	0.00835464		0.004	0.008-0.016	0.004	2		0.00197763	4.12992e-05	0.0065326	0.00181868	0.00197398	4.18383e-05	0.00245641	0.000839637
cefoxitin	6.25	6.25	3.1-6.25	12.5-25		2.51535	0.63543	2.59996	0.564258	2.86568	0.559344	4.62798	2.51393		1.6	1.6	1.6	1.6-3.2		1.12468	0.00656163	0.91024	0.174427	0.871758	0.29636	1.33343	0.584806
cefpirome	0.031	0.031	0.031-0.063	0.063		0.0225675	0.00675598	0.0220535	0.00503602	0.0261102	0.00930863	0.0292165	0.00866904		0.016	0.031	0.016	2		0.0122642	0.00228345	0.0145951	0.00411481	0.00863427	0.00320599	0.307465	0.0318383
cefprozil	12.5	12.5-25	12.5	25		4.07997	1.23257	7.99923	3.88184	8.09389	1.12966	9.17548	3.50315		12.5	12.5	12.5	100		5.30199	0.181968	8.80189	0.484444	3.47363	0.257569	5.68063	2.32646
sulfamethoxazole	1.6	1.6	1.6	1.6		0.78	0.01	0.48	0.03	0.35	0.02	0.36	0.03		0.05	0.1	0.05	0.1		0.0121951	0.000327732	0.0507081	0.0079328	0.00978202	0.0041104	0.0582303	0.00861941
sulfadiazine	3.2	3.2	3.2	3.2		1.27	0.01	0.65	0.09	0.98	0.2	0.56	0		0.2	0.4	0.2	0.4		0.105498	0.0107689	0.23292	0.00949502	0.101528	0.0108364	0.246249	0.0402707
sulfadimethoxine	1.6	1.6	3.2	25		0.47	0.11	0.34	0	0.72	0.23	5.2	1.68		0.125	0.25	0.25	1		0.0506023	0.00325154	0.117624	0.0174414	0.154742	0.0449154	0.418828	0.0594587
sulfadoxine	3.2	3.2	3.2-6.25	25		0.94	0.31	0.74	0.63	1.01	0.19	7.82	1.87		0.2	0.8	0.2	1.6		0.0915386	0.0265142	0.39994	0.0479267	0.0899703	0.0105586	1.13327	0.041847
sulfamethizole	6.25	6.25	6.25	6.25		2.68	0.46	2.46	0.03	2.9	0.7	3.21	0.63		0.8	0.8	0.8	1.6		0.230934	0.0175157	0.491126	0.0609451	0.306368	0.0617111	1.08296	0.115935
sulfathiazole	3.2	3.2	3.2	3.2		0.87	0.19	0.72	0.32	0.9	0.18	1	0.06		0.4	0.4	0.2-0.4	0.4		0.205574	0.0521167	0.181408	0.0340775	0.11013	0.00275429	0.255457	0.0778324
sulfanilamide	>100	>100	>100	>100		100	0	100	0	100	0	100	0		50	50	50	50		31.4606	1.49652	36.5095	0.748522	32.2603	0.477896	38.5692	0.38747
sulfamethopyrazine	3.2	1.6	6.25	12.5		1.55	0.12	0.64	0.25	1.32	0.12	3.22	0.04		0.4	0.4	0.4	0.8		0.227761	0.12783	0.292854	0.0923176	0.199564	0.0709584	0.576971	0.0105658
sulfaphenzole	0.8	1.6	3.2-6.25	100		0.25	0.13	0.57	0.01	0.99	0.13	14.55	3.72		0.05	0.4	0.05	1.6		0.0252839	0.00126787	0.277944	0.00231158	0.0203187	0.00181936	1.33048	0.0222936
sulfanitran	25	50	>100	>100		10.16	3.03	12.79	4.81	48.92	5.18	100	0		3.2-6.25	6.25	6.25	>50		2.1721	0.551993	4.39821	0.449936	2.72209	0.231069	60.6694	17.5688
